# Supplementary material for: A Multi-scale Computational Platform to Mechanistically Assess the Effect of Genetic Variation on Drug Responses in Human Erythrocyte Metabolism
Source: PLoS Comput Biol. 2016 Jul 28;12(7):e1005039. doi: 10.1371/journal.pcbi.1005039 (PMC4965186; doi:10.1371/journal.pcbi.1005039)
Supplement: S2 Database — Table A-G: COMT ligand parameters for SAM, DNC, TCW, ENT, LDP, ALE, LNR. Table H-I: G6PD ligand parameters for G6P & 6PG. Table J: GAPDH ligand parameters for G3P. (XLSX) [file pcbi.1005039.s003.xlsx]

## Sheet: TableOfContents
S2 Database
Parameters used in molecular modeling simulations
Table of contents
Supplementary file reference name	Sheet name	Molecule name	Target enzyme
Table A	A-SAM	S-adenosyl methionine	COMT
Table B	B-DNC	Dinitrocatechol	COMT
Table C	C-TCW	Tolcapone	COMT
Table D	D-ENT	Entacapone	COMT
Table E	E-LDP	L-dopamine	COMT
Table F	F-ALE	L-epinephrine	COMT
Table G	G-LNR	L-norepinephrine	COMT
Table H	H-G6P	Glucose-6-phosphate	G6PD
Table I	I-6PG	6-phosphoglucolactone	G6PD
Table J	J-G3P	Glceraldehyde-3-phosphate	GAPDH
Note: additional parameter files for the below molecules were obtained from the Bryce group AMBER parameter database
Molecule name	Author	Link
NAD+	Walker et al.	http://personalpages.manchester.ac.uk/staff/Richard.Bryce/amber/cof/NAD_inf.html
NADP+	Ryde et al.	http://personalpages.manchester.ac.uk/staff/Richard.Bryce/amber/cof/nad_ryde_inf.html

## Sheet: A-SAM
Atom name	Atom type	Charge			Molecule name	S-adenosyl-methionine
O1	OS	-0.563587			Molecule abbreviation	SAM
C1	CT	0.423464
N1	N*	-0.197657
C5	CB	0.407996
C6	CB	-0.002803
N2	NB	-0.551053
C7	CK	0.165942
H18	H5	0.170983
C8	CA	0.823211
N3	NC	-0.766351
C9	CQ	0.560865
N4	NC	-0.718576
H21	H5	0.079974
N5	N2	-0.996568
H19	H	0.452942
H20	H	0.452942
H17	H2	0.065899
C2	CT	0.074888
O2	OH	-0.68562
H13	HO	0.46213
H14	H1	0.061198
C3	CT	0.365859
O3	OH	-0.757644
H12	HO	0.508773
H15	H1	0.014202
C4	CT	0.320216
H16	H1	0.099834
C10	CT	-0.401242
H10	H1	0.179779
H11	H1	0.179779
S1	SP	0.336578
C15	CT	-0.392562
H7	H1	0.189603
H8	H1	0.189603
H9	H1	0.189603
C11	CT	-0.076165
H5	H1	0.09364
H6	H1	0.09364
C12	CT	-0.06926
H3	HC	0.088842
H4	HC	0.088842
C13	CT	0.042263
N6	N3	-0.563905
H1	H	0.344157
H22	H	0.344157
H23	H	0.344157
H2	HP	0.105787
C14	C	0.758398
O5	O2	-0.668576
O4	O2	-0.668576

## Sheet: B-DNC
Atom name	Atom type	Charge			Molecule name	Dinitrocatechol
C1	CA	0.409678			Molecule abbreviation	DNC
O1	OH	-0.617575
H1	HO	0.468764
C6	CA	-0.304191
H4	HA	0.258945
C2	CA	0.117335
O2	OH	-0.521293
H2	HO	0.433782
C3	CA	-0.010563
N1	NO	0.773576
O3	O2	-0.439772
O4	O2	-0.439772
C4	CA	-0.276153
H3	HA	0.267791
C5	CA	-0.033198
N2	NO	0.868015
O6	O2	-0.477684
O5	O2	-0.477684

## Sheet: C-TCW
Atom name	Atom type	Charge			Molecule name	Tolcapone
C12	c3	-0.399491			Molecule abbreviation	TCW
H7	hc	0.116394
H8	hc	0.116394
H9	hc	0.116394
C11	ca	0.310524
C13	ca	-0.29095
C14	ca	-0.052359
H11	ha	0.135331
H10	ha	0.164821
C10	ca	-0.29095
H6	ha	0.164821
C9	ca	-0.052359
H5	ha	0.135331
C8	ca	-0.259361
C1	c	0.80397
O1	o	-0.554423
C2	ca	-0.288491
C5	ca	-0.149682
H3	ha	0.204657
C3	ca	-0.192146
H1	ha	0.209682
C4	ca	0.378546
O2	oh	-0.628588
H2	ho	0.46782
C7	ca	0.164823
O5	oh	-0.556185
H4	ho	0.447258
C6	ca	-0.105748
N1	no	0.804682
O4	o	-0.460357
O3	o	-0.460357

## Sheet: D-ENT
Atom name	Atom type	Charge			Molecule name	Entacapone
C1	CT	0.208376			Molecule abbreviation	ENT
C14	CT	-0.259275
H4	HC	0.072165
H5	HC	0.072165
H6	HC	0.072165
H14	H1	0.032231
H15	H1	0.032231
N1	N	-0.501838
C5	CT	0.208376
C6	CT	-0.259275
H1	HC	0.072165
H2	HC	0.072165
H3	HC	0.072165
H7	H1	0.032231
H8	H1	0.032231
C2	C	0.802507
O4	O	-0.622458
C3	CD	-0.303889
C4	CZ	0.449378
N2	N1	-0.521877
C7	CD	-0.062821
H13	HA	0.169132
C8	CA	0.205107
C9	CA	-0.338253
H11	HA	0.223549
C10	CA	-0.113882
N3	NO	0.887176
O1	O	-0.475959
O5	O	-0.475959
C11	CA	0.329576
O2	OH	-0.517801
H9	HO	0.458636
C12	CA	0.244393
O3	OH	-0.641986
H10	HO	0.48223
C13	CA	-0.387804
H12	HA	0.252726

## Sheet: E-LDP
Atom name	Atom type	Charge			Molecule name	L-dopamine
C1	CT	-0.046448			Molecule abbreviation	LDP
C8	CT	0.394372
N1	NT	-1.0795
H10	H	0.386204
H11	H	0.386204
H8	H1	-0.02654
H9	H1	-0.02654
H1	HC	0.056115
H2	HC	0.056115
C2	CA	-0.045508
C5	CA	-0.213926
C6	CA	-0.324279
C3	CA	0.245828
O2	OH	-0.672587
H7	HO	0.474151
H5	HA	0.182687
H4	HA	0.174043
C4	CA	-0.343152
H3	HA	0.218998
C7	CA	0.372972
O1	OH	-0.648171
H6	HO	0.478958

## Sheet: F-ALE
Atom name	Atom type	Charge			Molecule name	L-epinephrine
C1	CA	-0.079941			Molecule abbreviation	ALE
C9	CT	0.473516
O3	OH	-0.741172
H7	HO	0.451068
C8	CT	-0.092684
N1	NT	-0.695867
C7	CT	0.012071
H8	H1	0.048882
H9	H1	0.048882
H10	H1	0.048882
H11	H	0.38951
H12	H1	0.085801
H13	H1	0.085801
H3	H1	0.034559
C2	CA	-0.361824
H1	HA	0.180445
C3	CA	0.287986
O1	OH	-0.676904
H4	HO	0.478952
C4	CA	0.342507
O2	OH	-0.645729
H6	HO	0.481243
C5	CA	-0.235158
H5	HA	0.200638
C6	CA	-0.286665
H2	HA	0.165199

## Sheet: G-LNR
Atom name	Atom type	Charge			Molecule name	L-norepinephrine
O1	OH	-0.65269			Molecule abbreviation	LNR
H1	HO	0.470847
C1	CA	0.495332
C3	CA	0.205023
O2	OH	-0.675115
H3	HO	0.483278
C4	CA	-0.332889
C5	CA	-0.117121
H5	HA	0.139071
H4	HA	0.18142
C2	CA	-0.491915
H2	HA	0.235618
C6	CA	-0.117039
C7	CT	0.410522
O3	OH	-0.69641
H7	HO	0.416516
H6	H1	0.092507
C8	CT	0.17279
H8	H1	0.024931
H9	H1	0.024931
N1	NT	-1.08694
H10	H	0.408666
H11	H	0.408666

## Sheet: H-G6P
Atom name	Atom type	Charge			Molecule name	Glucose-6-phosphate
O2	OH	-0.699134			Molecule abbreviation	G6P
H8	HO	0.451093
C1	CT	0.145413
C3	CT	0.169769
O1	OS	-0.563525
C6	CT	0.328538
O6	OS	-0.618508
P1	P	1.34187
O7	O2	-0.906299
O8	O2	-0.906299
O9	O2	-0.906299
H6	H1	-0.024287
H7	H1	-0.024287
H3	H1	0.075388
H1	H1	-0.014626
C2	CT	0.336335
O3	OH	-0.720462
H9	HO	0.416082
H2	H1	-0.00766
C4	CT	0.18956
O4	OH	-0.685265
H10	HO	0.427471
H4	H1	0.055268
C5	CT	0.366473
O5	OH	-0.768207
H11	HO	0.499365
H5	H2	0.04223

## Sheet: I-6PG
Atom name	Atom type	Charge			Molecule name	6-phosphoglucolactone
C1	C	0.819175			Molecule abbreviation	6PG
O1	O	-0.646119
O2	OS	-0.509656
C2	CT	0.09569
O3	OH	-0.710933
H3	HO	0.42147
H1	H1	0.098726
C3	CT	0.163635
O4	OH	-0.745128
H5	HO	0.471192
H2	H1	0.021098
C4	CT	0.424035
O5	OH	-0.794957
H7	HO	0.458264
H4	H1	-0.010375
C5	CT	0.151892
H6	H1	0.122732
C6	CT	0.214382
H8	H1	-0.022596
H9	H1	-0.022596
O6	OS	-0.551896
P1	P	1.33598
O8	O2	-0.928005
O9	O2	-0.928005
O7	O2	-0.928005

[truncated: 1 more sheets: J-G3P]
